# Supplementary material for: Mitochondria-derived peptide SHLP2 regulates energy homeostasis through the activation of hypothalamic neurons
Source: Nat Commun. 2023 Jul 19;14:4321. doi: 10.1038/s41467-023-40082-7 (PMC10356901; doi:10.1038/s41467-023-40082-7)
Supplement: Supplementary file 4 — Source Data [file 41467_2023_40082_MOESM4_ESM.xlsx]

## Sheet: Fig. 1a
Healthy	Obesity	Diabetes
9309.56	9268.04	7446.66
9953.01	8813.09	8617.97
11720.6	9126.11	8548.06
11199.9	9750.43	9104.08
10400.2	9748.16	6658.85
9907.8	7057.4	7030.13
8944.95		7555.64

## Sheet: Fig. 1b
time (day)	saline (9)										SHLP2 (11)
	1	2	3	4	5	6	7	8	9		1	2	3	4	5	6	7	8	9	10	11
0	100	100	100	100	100	100	100	100	100		100	100	100	100	100	100	100	100	100	100	100
	99.6662	100.9	101.479	99.4849	100.552	100.614	99	100.334	101.429		100.796	99.9385	97.7209	100.533	101.332	100.698	100.213	99.6785	99.6032	99.6622	98.1482
	100.834	100.969	102.249	97.7463	102.668	100.92	97.3333	101.003	102.5		99.4806	99.508	98.9481	100.569	100.952	102.064	99.4825	100.322	99.2064	99.6622	97.5309
	101.469	101.662	101.602	99.0341	100.153	101.841	97.6667	102.007	102.5		99.0651	99.7847	102.209	100.676	101.237	101.905	97.7169	102.572	97.2222	98.9865	98.1482
	102.303	104.224	101.664	97.2312	99.356	103.129	97.3333	101.538	102.679		98.7535	99.3235	101.613	99.3243	100.952	102.444	97.4734	102.83	97.9365	98.0743	98.1482
	100.901	108.103	103.789	96.9736	99.5093	106.38	98.6667	102.174	104.179		98.3033	99.8155	100.771	99.0398	100.317	102.095	96.6514	104.244	97.5397	98.0068	99.6296
6	105.14	105.055	103.882	96.7804	100.552	106.749	96.7	103.01	105.643		97.1953	101.168	100.806	98.8265	100.032	102.984	97.5343	104.019	97.5	97.6351	99.2901
	105.107	107.098	104.375	97.1668	100.767	107.331	101.833	103.077	106.893		97.4377	101.291	102.419	99.2176	102.76	103.873	97.382	105.884	97.4206	98.6149	99.6914
	105.441	106.96	106.408	97.3921	100.889	109.755	100.8	104.983	109.964		99.5499	102.429	102.525	99.8933	102.792	104.825	98.3866	105.756	97.2222	98.5135	99.2284
	105.841	107.652	107.763	97.7463	102.116	110.399	101.4	104.749	111.214		101.004	103.905	102.174	99.5733	103.934	106.349	100.487	107.363	101.071	101.858	101.728
	107.176	109.418	107.609	98.7766	101.595	110.43	103.167	106.622	112.714		102.528	103.567	102.384	98.9331	104.442	107.619	101.066	107.781	102.897	102.263	103.302
	108.411	111.496	110.813	100.418	102.515	111.994	102.667	107.793	116.714		101.489	105.843	103.086	100.071	106.091	106.825	103.805	107.331	103.532	101.487	104.259
12	108.478	112.535	112.446	101.095	103.343	113.436	102.6	107.291	116.857		101.801	107.626	104.488	101.707	108.185	108.254	103.805	108.778	104.484	102.635	107.006
	109.947	113.366	114.048	101.352	103.22	114.663	104.167	108.997	118.321		103.532	106.212	105.891	102.027	106.758	107.556	105.936	109.035	105.238	102.095	107.068
	111.816	115.582	114.048	102.028	104.017	116.841	105.8	110.87	121.107		103.601	106.95	106.592	100.107	108.185	109.46	106.849	111.318	108.73	107.568	110.37
	113.651	117.451	115.958	102.028	105.581	118.804	107.467	111.003	121.286		106.995	108.241	110.449	101.031	108.82	111.111	108.067	112.122	111.508	108.21	111.543
	115.554	118.179	116.42	103.703	106.378	118.497	103.233	110.769	123.571		106.752	108.856	110.379	101.494	110.977	110.952	108.25	112.508	113.135	108.784	111.914
	115.988	119.841	117.375	105.666	105.918	118.19	109.867	109.967	126.036		107.341	109.717	112.202	103.841	112.564	110.762	108.037	112.54	112.619	110.068	111.728
18	117.657	120.395	118.484	107.502	107.452	120.123	105.4	110.87	126.786		107.687	109.01	113.885	105.761	113.008	112.571	108.128	112.219	114.484	110.845	112.593

## Sheet: Fig. 1c
Body composition (g)	Saline(6)							SHLP2(7)
	1	2	3	4	5	6		1	2	3	4	5	6	7
lean	37.6215	35.6078	34.0508	40.7243	38.9728	39.249		34.285	34.9371	31.281	30.2306	34.0159	34.8184	36.3776
fat	60.248	62.0483	63.7646	57.235	58.7717	58.5796		63.432	60.0764	66.4351	67.3871	63.6889	61.5126	61.419

## Sheet: Fig. 1d
	Saline(6)	SHLP2(6)
1	31.4346	12.4945
2	26.5224	8.03434
3	32.1705	16.2539
4	37.1384	5.66854
5	16.3584	25.4218
6	24.1827	24.4496

## Sheet: Fig. 1e
Iwat (frequnecy)	Saline(3)			SHLP2(3)
	1	2	3	1	2	3
0	0	3.06122	0	8.52018	0	1.50754
	1.53846	1.02041	0	34.0807	20.4225	27.6382
1	3.07692	26.5306	4	25.1121	29.5775	36.6834
	7.69231	12.2449	9.33333	16.5919	21.831	19.0955
2	3.07692	13.2653	9.33333	5.38117	14.0845	3.51759
	12.3077	12.2449	14.6667	4.93274	9.15493	4.52261
3	16.9231	9.18367	17.3333	3.58744	2.11268	5.52764
	9.23077	2.04082	9.33333	0.896861	0.704225	0.502513
4	6.15385	5.10204	9.33333	0.896861	0.704225	0.502513
	7.69231	4.08163	4	0	0	0.502513
5	4.61538	7.14286	5.33333	0	1.40845	0
	4.61538	0	5.33333	0	0	0
6	4.61538	2.04082	6.66667	0	0	0
	6.15385	1.02041	1.33333	0	0	0
7	3.07692	0	1.33333	0	0	0
	1.53846	0	1.33333	0	0	0
8	1.53846	0	0	0	0	0
	1.53846	1.02041	0	0	0	0
9	1.53846	0	1.33333	0	0	0

## Sheet: Fig. 1f
Ewat (frequnecy)	Saline(3)			SHLP2(3)
	1	2	3	1	2	3
0	1.96078	2	0	1.25	0	0
	0	0	0	6.25	2.46914	2.40964
1	1.96078	0	1.81818	5	8.64198	7.22892
	5.88235	0	1.81818	10	9.87654	9.63855
2	5.88235	4	9.09091	6.25	7.40741	15.6627
	1.96078	6	3.63636	12.5	14.8148	10.8434
3	5.88235	12	12.7273	8.75	12.3457	14.4578
	3.92157	8	18.1818	8.75	8.64198	8.43373
4	3.92157	8	10.9091	8.75	12.3457	7.22892
	7.84314	4	5.45455	7.5	9.87654	12.0482
5	5.88235	8	5.45455	6.25	7.40741	3.61446
	5.88235	12	7.27273	0	2.46914	2.40964
6	5.88235	6	0	6.25	0	3.61446
	3.92157	6	1.81818	2.5	1.23457	0
7	1.96078	2	3.63636	5	0	1.20482
	0	2	1.81818	2.5	2.46914	1.20482
8	7.84314	4	3.63636	1.25	0	0
	5.88235	4	3.63636	0	0	0
9	9.80392	4	0	1.25	0	0
	0	2	0	0	0	0
10	1.96078	2	1.81818	0	0	0
	5.88235	2	0	0	0	0
11	1.96078	0	1.81818	0	0	0

## Sheet: Fig. 1h
	Saline (5)					SHLP2 (5)
	1	2	3	4	5	1	2	3	4	5
Srebp-1c	1.27926	1.09832	1.0319	0.73474	0.855776	0.345152	0.568529	0.815245	0.245757	0.092481
Scd1	1.64053	1.00987	1.36052	0.494541	0.494541	0.216759	1.07487	0.734158	0.257771	0.517669
Acaca	1.45408	1.3196	1.02108	0.381592	0.823649	0.325358	0.757912	0.118266	0.624209	0.784639
Pparγ	1.8562	1.33085	0.871972	0.54804	0.392932	0.257448	0.579288	0.473801	0.143822	0.11845
Fasn	2.44166	0.772638	0.957846	0.446851	0.381001	0.224979	0.472329	0.280849	0.146388	0.984774
Fabp4	0.991257	1.15455	1.69036	0.681758	0.482075	0.274967	0.72063	0.777724	0.143322	0.153609

## Sheet: Fig. 1i
	Saline (5)	SHLP2 (7)
1	168	177
2	179	153
3	197	157
4	171	140
5	175	173
6		145
7		175

## Sheet: Fig. 1j
	Saline (5)					SHLP2 (5)						AUC
0	162	168	174	169	189	180	156	160	164	114		Saline	SHLP2
15	319	327	315	302	379	335	287	306	336	284		1387	1173
30	355	332	288	272	310	283	251	234	275	243		1404	1003
60	297	290	240	223	259	205	168	202	221	161		1181	1068
90	233	254	167	167	227	170	144	161	190	137		1126	1189
120	204	233	168	155	214	179	150	169	169	122		1377	943

## Sheet: Fig. 1k
	Saline (5)					SHLP2 (5)						AUC
0	199	216	189	216	199	182	186	195	196	215		Saline	SHLP2
15	188	173	161	121	193	126	110	115	145	157		856.5	605.5
30	154	136	141	96	147	101	100	106	104	122		761	598
60	139	133	145	73	131	95	96	103	98	112		832.5	634.5
90	172	144	172	100	175	140	128	128	112	107		546.5	622
120	208	156	184	97	188	105	142	170	130	136		883.5	673.5

[truncated: 72 more sheets: Fig. 2a, Fig. 2b, Fig. 2c, Fig. 2d, Fig. 2e, Fig. 2g, Fig. 2h, Fig. 2i, Fig. 2j, Fig. 2k, Fig. 3a, Fig. 3d, Fig. 3f, Fig. 4a, Fig. 4b, Fig. 4c, Fig. 4d, Fig. 4e, Fig. 4f, Fig. 4g …]
